# Supplementary material for: Clinical and genetic characteristics of patients with Doose syndrome
Source: Epilepsia Open. 2020 Jul 23;5(3):442–50. doi: 10.1002/epi4.12417 (PMC7469791; doi:10.1002/epi4.12417)
Supplement: Supplementary file 1 — Supplementary Material [file EPI4-5-442-s001.zip]

Archive with 5 entries (5 files):
- epi412417-sup-0001-AppendixS1.docx
- epi412417-sup-0002-FigS1.pdf
- epi412417-sup-0003-TableS1.docx
- epi412417-sup-0004-TableS2.docx
- epi412417-sup-0005-TableS3.docx
